# Supplementary material for: Inhibition of L‐type voltage‐gated calcium channel‐mediated Ca2+ influx suppresses the collective migration and invasion of ameloblastoma
Source: Cell Prolif. 2022 Jul 6;55(11):e13305. doi: 10.1111/cpr.13305 (PMC9628225; doi:10.1111/cpr.13305)
Supplement: Supplementary file 2 — Table S2 List of significant differentially expressed genes (DEGs) in ameloblastoma (AM) compared with odontogenic keratocyst (OKC). Separated file named to Table_S2.csv was provided. [file CPR-55-e13305-s001.csv]

	Symbol	EntID	Log2FC	pVal
1	SLC12A1	6557	10.09763246	0.00038412
2	BPIFB4	149954	9.8093884	3.64E-22
3	ENPP6	133121	9.131646374	9.30E-08
4	MUC19	283463	8.799716725	1.94E-20
5	HLA-DRB5	3127	8.518956167	4.11E-21
6	IGLV8-61	28774	8.404875667	8.40E-14
7	DKK4	27121	8.234227469	7.78E-16
8	ITIH2	3698	7.778067313	0.001159445
9	RGS7	6000	7.75680236	0.036696722
10	HS3ST4	9951	7.718762811	0.000281073
11	CHI3L1	1116	7.330312399	0
12	SPSB4	92369	7.044028322	0.006055457
13	IGHV3-20	28445	6.844181091	9.89E-07
14	PCDHA10	56139	6.800606719	0.0150159
15	SEZ6L	23544	6.549375552	0.000295361
16	HCG22	285834	6.537689764	1.72E-05
17	CRYM	1428	6.451451688	8.79E-06
18	CHRNA9	55584	6.322713937	0.009360868
19	HPN	3249	6.281429999	3.38E-07
20	CORT	1325	6.23686727	3.03E-15
21	SOX11	6664	6.187230739	0.024944707
22	CST2	1470	6.157450067	0.031584376
23	SLC6A1	6529	6.121507112	0.00280849
24	INSRR	3645	6.034387783	4.50E-09
25	SFRP4	6424	6.029020922	0
26	WNT2	7472	6.028510802	3.18E-07
27	AGTR1	185	6.02643171	0.001686435
28	GAL3ST3	89792	6.026070972	0.011568572
29	GSC	145258	6.006350725	0.009861739
30	C1QTNF7	114905	5.961732724	0.004250257
31	GRIP2	80852	5.958576898	5.53E-23
32	ACP4	93650	5.92078607	0.000491721
33	RFLNA	144347	5.885839806	1.05E-09
34	EDN3	1908	5.864196877	1.78E-05
35	SPINK6	404203	5.81520102	0.000150974
36	HOXD11	3237	5.813024046	0.014397205
37	TRGC2	6967	5.780776903	0.018308022
38	ADGRG2	10149	5.753548583	0.000995787
39	MMP8	4317	5.7328056	0.001694534
40	PIP	5304	5.696331985	0.012300345
41	TMEM108	66000	5.683241415	5.68E-21
42	MUC12	10071	5.60159601	0.008905029
43	MMP1	4312	5.589229579	1.73E-194
44	F5	2153	5.560219511	0.001621853
45	PTPRVP	148713	5.551824767	0.001102841
46	LGR5	8549	5.486058783	1.01E-25
47	ADAMTS14	140766	5.424590406	1.41E-17
48	PRSS35	167681	5.382318132	6.86E-27
49	SLC6A11	6538	5.371220399	1.11E-07
50	ADAM12	8038	5.304131403	3.61E-27
51	NTRK1	4914	5.284226448	9.43E-16
52	LRAT	9227	5.278201803	6.99E-05
53	IGLV10-54	28772	5.275655415	0.001522012
54	ACAN	176	5.233453109	8.48E-08
55	IGKV1D-13	28902	5.230946084	4.40E-09
56	NELL1	4745	5.182110765	1.95E-09
57	ASCL5	647219	5.148356423	0.000902224
58	KRT81	3887	5.130245644	0.001447649
59	NTNG1	22854	5.100277612	0.00088087
60	GALNT17	64409	5.094600618	0.000353007
61	CPXM2	119587	5.073884375	1.10E-75
62	DPP10	57628	5.055771931	0.018346413
63	LHX8	431707	5.050593967	5.68E-15
64	RSPO3	84870	5.037453	3.10E-08
65	OGN	4969	5.036712463	3.50E-77
66	SGIP1	84251	5.034994797	7.65E-15
67	DOK6	220164	5.017644576	0.000341314
68	NCALD	83988	5.017594995	8.62E-10
69	GDF15	9518	5.017491037	5.59E-15
70	KIAA0408	9729	5.016962019	0.002264221
71	C22orf15	150248	5.008050162	0.046934389
72	GCNT3	9245	5.006234388	0.001867731
73	NPTX2	4885	4.979093393	4.92E-09
74	MYEF2	50804	4.976178524	1.66E-20
75	VMO1	284013	4.975764534	5.41E-60
76	RARRES1	5918	4.975457254	9.77E-33
77	LPO	4025	4.974036027	0.0243612
78	KRT17P1	147228	4.973877658	0.046165821
79	SV2B	9899	4.963781081	0.045356321
80	C1QTNF9B	387911	4.939023901	4.96E-11
81	KCNK13	56659	4.933145505	9.33E-06
82	RIMKLA	284716	4.912471055	0.0152807
83	TCL1A	8115	4.907885627	0.023256125
84	HTN1	3346	4.907319924	2.07E-11
85	RORB	6096	4.90269979	0.000706916
86	PDE3A	5139	4.900133691	0.013234755
87	HSD17B3	3293	4.897385873	9.91E-06
88	NXPH3	11248	4.895132476	3.45E-05
89	IGHV3-15	28448	4.88093077	4.22E-74
90	B4GALNT2	124872	4.875082619	0.039073557
91	GALNT6	11226	4.851580664	2.78E-18
92	CTHRC1	115908	4.832845038	2.83E-105
93	CPZ	8532	4.831196179	1.01E-24
94	CBLN2	147381	4.811650325	5.69E-05
95	NKAIN4	128414	4.805672722	8.40E-06
96	TMEM59L	25789	4.802533547	7.51E-07
97	CILP2	148113	4.798196537	1.72E-21
98	IGHV4-34	28395	4.774051072	5.71E-21
99	GALNT8	26290	4.764064131	0.00695589
100	KBTBD11	9920	4.740603957	0.007027871
101	SULF1	23213	4.727622427	6.67E-110
102	ITGA11	22801	4.725971558	1.74E-11
103	IGLV3-21	28796	4.709077716	4.60E-05
104	CAPN6	827	4.705286847	3.70E-06
105	IGLV4-60	28785	4.699238856	0.006249874
106	ALPL	249	4.693598688	2.53E-91
107	SHC4	399694	4.692927708	0.005014735
108	BARX1	56033	4.688590341	7.80E-23
109	LRRTM2	26045	4.677517212	0.000502978
110	MYL3	4634	4.655087185	0.002045362
111	NCAM2	4685	4.648499247	0.006607922
112	DNAJC12	56521	4.633115823	0.019164193
113	COX7A1	1346	4.630230242	5.11E-21
114	LIF	3976	4.62529542	2.05E-50
115	CHN1	1123	4.621548869	9.28E-35
116	MCF2	4168	4.614193035	0.007266604
117	TMEM176B	28959	4.601909217	2.83E-155
118	AEBP1	165	4.593715059	0
119	TNNI3	7137	4.590690032	0.016955097
120	ADRA2A	150	4.574452242	4.28E-12
121	COL3A1	1281	4.574154947	0
122	P4HA3	283208	4.567399948	5.66E-18
123	CRISPLD2	83716	4.545228129	2.31E-33
124	TMEM176A	55365	4.533288204	6.37E-76
125	COL11A1	1301	4.519057207	2.36E-121
126	PIGR	5284	4.512645366	0.007675486
127	BHMT2	23743	4.511298208	0.000302622
128	SRPX	8406	4.510306719	3.86E-85
129	SLC4A8	9498	4.506059335	0.000123964
130	CSDC2	27254	4.503775156	0.038927196
131	COL1A1	1277	4.494950492	0
132	LRRC15	131578	4.486863632	6.67E-44
133	COL1A2	1278	4.484719726	0
134	GRAMD1B	57476	4.469467362	4.73E-13
135	EMILIN1	11117	4.464590713	7.48E-45
136	CSMD2	114784	4.448449983	0.048231644
137	BNC2	54796	4.448376717	1.24E-07
138	ST8SIA2	8128	4.434066537	0.022783855
139	GUCY2C	2984	4.430826367	0.020349923
140	DLX1	1745	4.428048645	4.73E-12
141	NME9	347736	4.416618956	4.30E-06
142	COL8A1	1295	4.410315633	1.13E-20
143	GRIA3	2892	4.407388586	0.000437311
144	EPDR1	54749	4.401144259	1.04E-21
145	HAPLN1	1404	4.397021762	6.60E-08
146	CREB3L1	90993	4.390523208	2.04E-17
147	IGHV3-33	28434	4.386777684	2.00E-11
148	SHOX2	6474	4.383121058	0.003851793
149	CCDC188	388849	4.376153332	0.000572149
150	NCR3	259197	4.373469347	0.035661447
151	QPRT	23475	4.372784335	0.000106599
152	ELOVL2	54898	4.368585883	0.033370218
153	IGFL1	374918	4.360609021	4.93E-27
154	SPOCK1	6695	4.353363819	1.18E-21
155	FRZB	2487	4.352987992	3.04E-20
156	MRGPRF	116535	4.352903032	6.38E-09
157	TPM2	7169	4.328727051	4.10E-255
158	CLU	1191	4.328353587	0
159	OBP2A	29991	4.323381105	0.000468579
160	IGF2	3481	4.320532676	7.76E-34
161	ACSS3	79611	4.300885549	0.003488404
162	RASGRF2	5924	4.293440188	4.38E-06
163	VCAM1	7412	4.291360813	1.83E-24
164	IGLV3-19	28797	4.284804147	7.95E-73
165	PTGER2	5732	4.284175986	7.43E-08
166	IGLV3-1	28809	4.281274944	1.08E-20
167	RARRES2	5919	4.276589711	4.24E-127
168	GLT8D2	83468	4.274473945	7.44E-38
169	THBS2	7058	4.273272998	6.03E-25
170	PAEP	5047	4.273021403	0.008929832
171	PLA2G2A	5320	4.269040115	3.84E-23
172	RETN	56729	4.26706764	0.0267307
173	THBS4	7060	4.266285886	1.68E-06
174	OSR2	116039	4.263654216	3.36E-15
175	IGHV1-18	28468	4.26132083	6.67E-28
176	OLFML2B	25903	4.260730282	1.29E-66
177	BEX1	55859	4.260649768	0.000796595
178	IGLV1-36	28826	4.260594743	2.77E-13
179	ALPK2	115701	4.256112019	0.01009072
180	COL8A2	1296	4.24895434	7.14E-32
181	IGHG3	3502	4.247556001	5.20E-218
182	LRRN3	54674	4.241191325	0.004290815
183	COL14A1	7373	4.240559746	3.18E-51
184	MAB21L1	4081	4.237955395	0.035358693
185	COL5A2	1290	4.222275486	1.27E-93
186	JPH3	57338	4.221563987	0.001858057
187	IGLV6-57	28778	4.220592475	1.02E-18
188	PID1	55022	4.217678879	8.34E-14
189	PRR16	51334	4.217509599	0.000108033
190	HECW1	23072	4.204769237	0.0220259
191	EPHA3	2042	4.199714434	1.96E-07
192	PIP5K1B	8395	4.198900517	0.000303359
193	ADAMTS2	9509	4.193867829	5.21E-33
194	DOK5	55816	4.190658622	0.001610726
195	CTSK	1513	4.176387701	1.25E-259
196	IGHV2-26	28455	4.173679515	4.77E-05
197	PCOTH	542767	4.167998465	1.16E-08
198	GRP	2922	4.160499524	5.43E-05
199	SCARF2	91179	4.15585759	2.13E-23
200	TWIST2	117581	4.155413787	6.05E-11
201	MANSC4	100287284	4.15393715	2.96E-05
202	COL22A1	169044	4.153750303	0.045762875
203	C3	718	4.14658956	4.03E-181
204	TWIST1	7291	4.146005844	2.09E-32
205	IQGAP2	10788	4.12599544	6.03E-13
206	PLPP4	196051	4.101681202	5.23E-11
207	IGKV3-11	28914	4.099596615	2.09E-240
208	ZDHHC19	131540	4.098654793	0.046636742
209	SEMA3E	9723	4.094143607	0.004176152
210	OMD	4958	4.091218489	6.52E-50
211	IGDCC4	57722	4.067125508	3.32E-08
212	C3orf80	401097	4.065254801	0.007600033
213	OPCML	4978	4.058879511	0.026586644
214	TFPI2	7980	4.045444108	5.04E-05
215	B4GALNT1	2583	4.037679984	7.04E-07
216	CLMP	79827	4.025185282	1.33E-23
217	COL6A3	1293	4.02393804	1.94E-123
218	PCDHGA3	56112	4.017605508	0.00268215
219	GZMM	3004	4.014288123	0.020791723
220	ADAMTS12	81792	4.010435476	0.001525471
221	SPON1	10418	4.007728414	1.27E-09
222	IGLC3	3539	3.999545145	0
223	ASPN	54829	3.999520177	5.39E-115
224	APELA	100506013	3.996590056	0.010033735
225	SPOCD1	90853	3.995889086	3.00E-07
226	TMEFF1	8577	3.989743611	0.001149682
227	PCDH18	54510	3.982392781	6.93E-12
228	PIANP	196500	3.977462911	0.000378588
229	PCDH10	57575	3.975964805	0.008646201
230	POSTN	10631	3.974349776	0
231	GRID1	2894	3.969771156	0.004263355
232	FOXF2	2295	3.968560777	5.26E-25
233	PTGIS	5740	3.966702665	2.47E-05
234	FAM180A	389558	3.965987762	0.001711954
235	PCOLCE	5118	3.964030343	0
236	NOX5	79400	3.963772858	2.43E-07
237	RCAN2	10231	3.962603416	3.21E-06
238	FOXF1	2294	3.959994235	7.25E-11
239	VAX2	25806	3.9579503	0.041588403
240	PTGFR	5737	3.957509301	1.64E-20
241	CYTL1	54360	3.953821754	4.91E-09
242	HOXD10	3236	3.947959362	0.048823805
243	TNFAIP6	7130	3.944202115	1.01E-13
244	APOBEC3H	164668	3.942622177	0.042058681
245	RAB3IL1	5866	3.940545464	3.15E-08
246	RGS4	5999	3.933523497	1.81E-39
247	SERPINA3	12	3.927032205	6.72E-42
248	PDGFRL	5157	3.922954615	4.84E-19
249	TIMP2	7077	3.913323205	2.38E-166
250	FAP	2191	3.912646305	1.48E-22
251	PDGFRB	5159	3.909040779	4.04E-29
252	IGHV3-49	28423	3.906278427	1.52E-09
253	DAAM2	23500	3.880014464	0.001067723
254	MMP2	4313	3.873621368	0
255	DDR2	4921	3.868835061	2.70E-07
256	MOXD1	26002	3.864510679	1.79E-18
257	TMEM100	55273	3.862451931	0.036034917
258	SPARC	6678	3.858240725	0
259	SEZ6L2	26470	3.851778292	8.40E-15
260	SMPX	23676	3.836294669	0.030844124
261	ITGA1	3672	3.836204935	0.002706294
262	IGHV4-39	28394	3.834899008	7.28E-32
263	TMEM119	338773	3.82583817	2.97E-33
264	CHRM4	1132	3.824834117	0.00364403
265	MAB21L2	10586	3.821528319	0.029705538
266	GREM1	26585	3.821076074	0.001365732
267	BMP3	651	3.817359444	0.046858562
268	IGKV3D-20	28874	3.813879511	1.45E-05
269	PLA2G5	5322	3.813322666	0.001615436
270	ROR2	4920	3.791909363	7.20E-12
271	IGHA1	3493	3.787955791	0
272	LGALS1	3956	3.787793886	0
273	LRRN4CL	221091	3.771195464	0.00113202
274	APBB1IP	54518	3.769206202	2.39E-09
275	IGKV2D-29	28882	3.766074881	1.70E-07
276	CLEC11A	6320	3.760642624	2.31E-51
277	PLPP7	84814	3.75079116	0.000965243
278	MRVI1	10335	3.742401462	0.003841816
279	MKX	283078	3.730130825	2.01E-05
280	ADAMTS3	9508	3.729578145	0.005183991
281	FBN1	2200	3.727944351	5.21E-58
282	CR1	1378	3.726609766	0.010353793
283	NELL2	4753	3.721212437	6.82E-30
284	BMP4	652	3.713507854	9.68E-15
285	AZIN2	113451	3.709884457	2.07E-22
286	PAK3	5063	3.705342875	0.007193024
287	IGHV3-66	28412	3.70521762	9.00E-07
288	PLXDC1	57125	3.703499761	1.13E-42
289	ST6GALNAC5	81849	3.701387843	0.00366051
290	PTH1R	5745	3.698593803	2.48E-20
291	KIF5C	3800	3.694946111	2.57E-06
292	MFAP4	4239	3.692993692	4.51E-43
293	IGHV3-11	28450	3.689312882	2.17E-18
294	ESM1	11082	3.688141838	0.008025325
295	KIAA1755	85449	3.685020497	4.74E-05
296	STK32B	55351	3.684545961	0.002016002
297	IL17RB	55540	3.684238054	1.37E-10
298	AMPH	273	3.68361097	0.001901507
299	COL5A1	1289	3.679009542	5.98E-115
300	HTRA3	94031	3.675468989	2.51E-41
301	LOXL2	4017	3.672438579	7.76E-12
302	C3orf70	285382	3.665703915	0.018663452
303	SCARA5	286133	3.665158044	2.02E-15
304	PRRX1	5396	3.663101941	1.78E-49
305	DLX2	1746	3.662662862	1.18E-09
306	LAMB1	3912	3.662187059	1.81E-139
307	ACOX2	8309	3.660755528	9.88E-24
308	PF4V1	5197	3.655096335	0.010895335
309	ECM2	1842	3.654937728	1.88E-12
310	APCDD1L	164284	3.653849638	0.002724655
311	F2RL2	2151	3.651901011	0.000380975
312	HHIPL1	84439	3.648187905	0.037915905
313	SYT3	84258	3.640855217	0.043154291
314	GMPR	2766	3.634081024	2.59E-23
315	SERPING1	710	3.632759042	2.48E-133
316	TCF7	6932	3.630392105	1.09E-28
317	NCAM1	4684	3.624807435	1.46E-05
318	APBA2	321	3.597960202	0.000116424
319	IGKV3-15	28913	3.594636517	1.30E-15
320	LAMC3	10319	3.593216164	0.002177619
321	SMOC1	64093	3.59288829	0.000110688
322	IGHV3-30	28439	3.591800007	2.46E-11
323	MRGPRX3	117195	3.589936085	0.027921226
324	KRT17P2	339241	3.585816423	0.000134328
325	LSAMP	4045	3.585156052	0.000317565
326	GCKR	2646	3.577368843	0.002146407
327	C10orf82	143379	3.576542707	0.000281393
328	GRIK5	2901	3.571062398	0.005738145
329	RCN3	57333	3.569416948	3.36E-73
330	GATA3	2625	3.561352175	0.000714216
331	SFRP1	6422	3.559880657	5.71E-19
332	CFB	629	3.559026237	1.51E-53
333	LAMP5	24141	3.555399636	0.001702625
334	PARM1	25849	3.554097957	1.48E-16
335	IGHG1	3500	3.545790513	0
336	IGHV1-24	28467	3.530873433	9.85E-18
337	IGLV7-43	28776	3.523678726	6.00E-12
338	HEPH	9843	3.523042956	6.65E-22
339	SALL4	57167	3.51505505	0.000474231
340	EYA1	2138	3.514739513	0.000112472
341	IGLV1-47	28822	3.512421525	1.99E-51
342	FAM162B	221303	3.508916073	0.038464218
343	HBA2	3040	3.503069606	3.14E-11
344	COL6A2	1292	3.491347963	0
345	ROBO3	64221	3.490441123	5.23E-34
346	EFCC1	79825	3.490065857	0.002981632
347	FKBP10	60681	3.489480883	1.72E-81
348	F13A1	2162	3.489011006	8.77E-07
349	ODAM	54959	3.488553287	0
350	HTRA1	5654	3.480724271	4.57E-246
351	TRAC	28755	3.475192777	4.66E-30
352	PNCK	139728	3.47500508	0.008626042
353	ADGRB1	575	3.474366113	2.82E-22
354	ZNF469	84627	3.473966831	0.004265384
355	KDELR3	11015	3.462857981	2.26E-16
356	CORIN	10699	3.461015125	8.97E-05
357	MXRA8	54587	3.459930181	1.62E-203
358	PODNL1	79883	3.458156403	4.33E-71
359	NPPC	4880	3.45656155	1.55E-36
360	GRIN2D	2906	3.455177719	0.009710048
361	DHRS9	10170	3.451951634	3.50E-06
362	DMRT3	58524	3.446719705	0.004495974
363	FGF14	2259	3.445286936	0.010701804
364	SAA2	6289	3.445117348	5.09E-109
365	GLIS1	148979	3.438038484	0.028542298
366	COL12A1	1303	3.435282992	6.10E-152
367	ARHGDIG	398	3.434835254	0.0001892
368	LCN2	3934	3.4341317	1.68E-245
369	PDGFRA	5156	3.433204164	4.35E-13
370	RBP4	5950	3.427789771	4.44E-05
371	FOLR2	2350	3.426024877	2.65E-06
372	DLK1	8788	3.408879129	0.002273545
373	INHBA	3624	3.403469051	1.37E-17
374	VCAN	1462	3.401853089	1.99E-36
375	RGS11	8786	3.399788599	1.36E-05
376	SERPINB7	8710	3.389264591	0.014976472
377	ZNF365	22891	3.388601661	0.020355438
378	SCG5	6447	3.384243307	0.01854474
379	CCDC33	80125	3.382222982	4.48E-08
380	CPED1	79974	3.379114282	0.015532703
381	CACNA1G	8913	3.37041343	0.014585069
382	TENM1	10178	3.369478137	0.019401455
383	CD163L1	283316	3.366631828	0.033570488
384	TRBV29-1	28558	3.357156917	0.036591744
385	IGHV3-13	28449	3.352920478	0.005415404
386	TNNT1	7138	3.348533239	1.39E-09
387	SLC17A9	63910	3.34629549	1.13E-10
388	DAB1	1600	3.344658071	0.001001938
389	IGHV7-4-1	57289	3.343415897	2.50E-11
390	CNRIP1	25927	3.33929172	3.64E-10
391	ZDHHC8P1	150244	3.335218071	7.00E-05
392	TRBV20-1	28567	3.331547612	0.001181164
393	C11orf96	387763	3.327254007	2.17E-104
394	FXYD1	5348	3.32133415	0.001858671
395	DCT	1638	3.31870548	0.018018736
396	TRBV28	28559	3.318626433	0.004083555
397	CERKL	375298	3.313570654	0.002097222
398	XPNPEP2	7512	3.311455805	0.02019378
399	IGFBP3	3486	3.30885734	6.30E-121
400	EDA2R	60401	3.307707948	0.000554725
401	CCDC80	151887	3.306406515	1.15E-21
402	SSC5D	284297	3.305366271	0.00130395
403	BEND6	221336	3.304929245	0.000696549
404	CALB2	794	3.30296702	0.000310087
405	ANXA6	309	3.302692845	2.03E-27
406	FMOD	2331	3.301924044	4.23E-61
407	MSX1	4487	3.294959517	8.94E-25
408	HBB	3043	3.29042879	3.43E-12
409	ADAMTS7	11173	3.289160432	1.59E-05
410	FILIP1L	11259	3.286810546	4.12E-10
411	PATL2	197135	3.285224336	0.001835903
412	ABCA8	10351	3.281892453	0.000154245
413	SCN1B	6324	3.271499512	2.55E-09
414	COL6A1	1291	3.266240438	0
415	UCHL1	7345	3.265409344	4.67E-17
416	ZBED2	79413	3.261322579	3.85E-47
417	SMOC2	64094	3.260280585	6.18E-18
418	KLRB1	3820	3.259679303	0.000888348
419	SPARCL1	8404	3.258587972	3.69E-111
420	ACE	1636	3.256820142	1.33E-06
421	FHL1	2273	3.256085239	5.19E-51
422	BHLHE22	27319	3.25172403	0.038432344
423	C2	717	3.251319298	2.10E-09
424	SLC2A12	154091	3.251054904	1.95E-19
425	SLIT3	6586	3.250543882	1.17E-11
426	GNG2	54331	3.238370847	2.45E-10
427	ITGBL1	9358	3.236620623	1.16E-13
428	SH2D1A	4068	3.234731148	0.044909176
429	LUM	4060	3.231217645	0
430	PTHLH	5744	3.23058115	2.91E-60
431	IGHV4-59	28392	3.230232571	8.40E-34
432	HDAC9	9734	3.222510225	0.000396265
433	IGLL5	100423062	3.219482684	3.18E-39
434	IPCEF1	26034	3.218233174	0.045352589
435	IGLV2-23	28813	3.216479727	1.17E-40
436	AKAP12	9590	3.215095514	0.003947751
437	COL23A1	91522	3.215066993	0.000157127
438	PRF1	5551	3.214552104	0.006853324
439	PMEL	6490	3.213316963	4.18E-09
440	ARHGAP22	58504	3.206267249	2.67E-15
441	AK5	26289	3.206140282	0.029810028
442	LPL	4023	3.19744283	0.001198285
443	IGLC1	3537	3.191741391	0
444	DPEP1	1800	3.187172908	0.000584096
445	SLC13A5	284111	3.183436872	1.09E-17
446	PDCD1LG2	80380	3.181984255	0.006838208
447	RNF175	285533	3.174981581	0.00932375
448	C1S	716	3.173815188	2.28E-229
449	JAM3	83700	3.170338997	2.48E-09
450	SP7	121340	3.169685371	0.001197391
451	ASPHD1	253982	3.16850147	9.57E-05
452	ESPNL	339768	3.165187784	0.037671609
453	LTB	4050	3.164802903	1.66E-11
454	LAMA2	3908	3.163856546	0.013868689
455	ADD2	119	3.160372884	0.003633242
456	TP53I11	9537	3.154524617	7.40E-29
457	SGCA	6442	3.139643534	0.020118397
458	ICOS	29851	3.139405774	0.003397517
459	CNN3	1266	3.135615132	1.60E-103
460	JCHAIN	3512	3.134103789	1.35E-34
461	KLHDC7B	113730	3.132824168	0.036173664
462	IFNE	338376	3.128470541	0.000932379
463	SLC12A5	57468	3.126901252	0.023298254
464	HSPB2-C11orf52	100528019	3.126863392	0.003348066
465	PRSS51	346702	3.125121167	0.024534546
466	VIM	7431	3.12437828	0
467	SLC39A14	23516	3.120405485	8.66E-72
468	CDC42EP5	148170	3.116948681	2.18E-23
469	TAGLN3	29114	3.115857962	0.024208532
470	NTNG2	84628	3.111165397	0.011774239
471	DTX1	1840	3.110787589	0.014566351
472	LEMD1	93273	3.109425301	8.12E-09
473	APOE	348	3.105523236	3.59E-131
474	AMIGO2	347902	3.099508017	9.89E-10
475	ASTN2	23245	3.093873191	0.00600359
476	CD8B	926	3.090721083	0.039312307
477	DUSP15	128853	3.090302827	0.022709154
478	SYP	6855	3.088830068	0.011527935
479	OLFM4	10562	3.088572322	1.96E-13
480	NEFL	4747	3.081587516	0.000528145
481	CHDH	55349	3.080671226	0.000266194
482	SNX10	29887	3.079877029	0.002753372
483	SMIM10	644538	3.076508596	0.000529411
484	CYP26A1	1592	3.067796115	5.88E-11
485	CARMIL2	146206	3.067511652	0.000783875
486	SERPINI1	5274	3.067217707	1.13E-08
487	LTBP2	4053	3.065804379	5.46E-24
488	RSPO1	284654	3.063084977	0.021350274
489	FGF7	2252	3.062906555	2.52E-13
490	SYNE1	23345	3.062777285	6.83E-09
491	IGLV3-27	28791	3.056118654	0.000497664
492	RFLNB	359845	3.048947281	1.50E-08
493	ANGPTL7	10218	3.043640451	4.25E-17
494	YPEL4	219539	3.040576171	0.008559853
495	SERPINA1	5265	3.037776149	4.96E-38
496	COL10A1	1300	3.035432743	4.31E-11
497	IGLV1-51	28820	3.032883827	1.81E-42
498	IGKV6-21	28906	3.030124931	5.33E-05
499	TSPAN11	441631	3.017588236	2.59E-05
500	FNDC1	84624	3.017243585	4.68E-10
501	MIR31HG	554202	3.014307878	2.23E-05
502	CATSPERZ	25858	3.014008218	0.039240408
503	FBLN5	10516	3.008403398	9.99E-11
504	KCNJ5	3762	3.002325887	0.008121161
505	SH3RF3	344558	2.998881754	0.001607723
506	CD274	29126	2.99511983	2.77E-10
507	C6orf141	135398	2.989572596	2.73E-14
508	LAMA4	3910	2.988306233	6.06E-12
509	CXCR3	2833	2.987862047	0.001960718
510	OLFML3	56944	2.987195226	1.98E-23
511	ADAMTS18	170692	2.986731903	0.034188998
512	IGFBP5	3488	2.982721021	0
513	SAMD11	148398	2.979951031	8.80E-06
514	EDN2	1907	2.978315869	0.000769599
515	SAA4	6291	2.97680988	0.010265176
516	PRELP	5549	2.975194694	1.44E-06
517	COL26A1	136227	2.972791263	0.005514141
518	SATB2	23314	2.970705545	7.23E-07
519	IGKV1-5	28299	2.968006983	3.98E-55
520	LRRC17	10234	2.967186336	2.57E-09
521	INHBB	3625	2.963864262	3.83E-06
522	IGLV2-14	28815	2.951412169	1.08E-47
523	PLXNC1	10154	2.950835719	3.43E-05
524	CYP27A1	1593	2.948555112	2.03E-26
525	MEGF10	84466	2.9458253	0.035433252
526	CHSY3	337876	2.944910017	0.013294862
527	SVEP1	79987	2.944234193	0.029882386
528	PTGS2	5743	2.943916185	9.40E-38
529	THBS1	7057	2.943856769	9.07E-71
530	GZMA	3001	2.941095319	1.31E-05
531	CRABP1	1381	2.93799509	0.000119171
532	ITIH5	80760	2.934962112	4.71E-08
533	SKAP1	8631	2.934361516	0.028472924
534	DPT	1805	2.933834237	2.30E-06
535	BATF3	55509	2.933172535	0.000781769
536	NKG7	4818	2.932996697	1.38E-07
537	KCNH1	3756	2.931289325	0.019805379
538	C1QA	712	2.928817337	3.60E-22
539	TCN1	6947	2.922436262	6.79E-12
540	DACT3	147906	2.920208889	0.043093979
541	NRG2	9542	2.918817805	0.00975621
542	TRIM46	80128	2.917588567	0.021453109
543	NOX4	50507	2.915870818	5.19E-06
544	IGHV1-2	28474	2.915170962	1.03E-20
545	IFITM1	8519	2.914826582	0
546	STRA6	64220	2.912855003	1.23E-36
547	RNF180	285671	2.911597087	0.007359339
548	ZEB2	9839	2.909414669	4.76E-11
549	KRTAP2-3	730755	2.908305661	0.026220132
550	RUFY4	285180	2.907897643	0.007219816
551	TRBC2	28638	2.907279528	1.13E-17
552	TRBC1	28639	2.906816748	2.08E-08
553	IGLV3-25	28793	2.904405577	1.68E-26
554	BICC1	80114	2.897169296	1.23E-06
555	PRKG1	5592	2.896105451	0.025109227
556	SELENOM	140606	2.890079558	1.35E-116
557	SOBP	55084	2.883217257	0.002994162
558	NRXN2	9379	2.88102839	0.029951564
559	GYPC	2995	2.880295436	4.37E-08
560	KIF26B	55083	2.876007263	0.000634856
561	HSPA12B	116835	2.875803507	4.62E-06
562	FBXO39	162517	2.875522482	0.010704498
563	HSD17B14	51171	2.87544643	3.47E-05
564	CPQ	10404	2.869706653	1.09E-13
565	VASN	114990	2.868816626	1.20E-10
566	SARDH	1757	2.865062863	0.039355738
567	GLDN	342035	2.863918018	0.000157904
568	ISM1	140862	2.863631377	0.042092391
569	MARCO	8685	2.863168792	0.017136945
570	IL2RB	3560	2.857722128	0.000677712
571	SERPINF1	5176	2.855639032	1.23E-178
572	CERCAM	51148	2.854619981	6.43E-74
573	DUSP4	1846	2.85388736	7.46E-07
574	DIO3	1735	2.841696124	0.026216744
575	CILP	8483	2.841359415	0.033195128
576	ADAMTS20	80070	2.840889983	0.00029637
577	SLC6A14	11254	2.837936609	0.000235626
578	ADAMTS10	81794	2.835412741	5.54E-14
579	SH3KBP1	30011	2.833863222	2.03E-07
580	RASSF4	83937	2.831700589	8.29E-11
581	GNG4	2786	2.831415064	4.30E-05
582	SLC41A2	84102	2.831060115	0.001780648
583	RUNX1T1	862	2.830463136	0.004915255
584	CTXN1	404217	2.829021783	3.05E-05
585	PRKAR2B	5577	2.828217435	0.001333702
586	ADGRA2	25960	2.828191152	0.000111816
587	HAS2	3037	2.82655538	7.55E-14
588	MMP12	4321	2.826132803	2.09E-159
589	SYT11	23208	2.822320714	0.01201487
590	APLP1	333	2.819893263	1.02E-06
591	SLC44A3-AS1	101928079	2.8153752	1.21E-05
592	TUBA1A	7846	2.814778095	0
593	GEM	2669	2.813083362	4.22E-35
594	PPP1R3C	5507	2.811725449	0.002625659
595	ZFHX4	79776	2.81081208	0.027307339
596	ZAP70	7535	2.810487699	1.21E-05
597	TIMP3	7078	2.8103073	2.58E-36
598	CHRD	8646	2.808207852	0.000132404
599	PAM	5066	2.806501328	6.33E-67
600	C1QTNF5	114902	2.805854939	6.19E-17
601	SIGLEC1	6614	2.803522955	0.032611964
602	IGKV3-20	28912	2.803100603	3.63E-122
603	SYN2	6854	2.79300851	0.028036798
604	BEAN1	146227	2.787579366	0.017778171
605	AJAP1	55966	2.786844656	0.004294763
606	CPXM1	56265	2.78652825	5.13E-66
607	IGLV1-40	28825	2.786504854	7.41E-59
608	FN1	2335	2.782970812	3.28E-114
609	PLCB2	5330	2.782494431	5.74E-08
610	NAP1L3	4675	2.782426174	0.014970995
611	NBL1	4681	2.780094243	2.68E-152
612	SELL	6402	2.779791056	4.38E-06
613	SEC16B	89866	2.778148135	0.00040374
614	SEMA3A	10371	2.775189027	0.007086163
615	SYNDIG1	79953	2.774277134	0.002967422
616	CCDC68	80323	2.773892141	0.000428168
617	ZNF483	158399	2.773701499	0.02740553
618	MFAP2	4237	2.771941754	4.00E-146
619	RUBCNL	80183	2.768346241	5.64E-05
620	SHISA4	149345	2.76786057	3.12E-07
621	VSIG4	11326	2.76684737	0.000261866
622	ANPEP	290	2.765147903	3.45E-15
623	SPOCK2	9806	2.75912523	7.34E-05
624	SGCD	6444	2.757930063	0.033329852
625	PHLDA1	22822	2.753397888	1.80E-59
626	MAPK12	6300	2.7521432	4.19E-09
627	PDGFD	80310	2.748380628	3.20E-07
628	PLAT	5327	2.747300009	8.18E-100
629	SH2D2A	9047	2.747269569	0.000168293
630	ARHGAP20	57569	2.746689325	0.002616474
631	EVI2A	2123	2.745873098	2.94E-06
632	IGHV2-70D	102723168	2.743147054	0.0491684
633	MDK	4192	2.743104159	6.97E-307
634	MXRA5	25878	2.740493907	9.03E-27
635	ISLR2	57611	2.740353238	0.015709066
636	PDZRN3	23024	2.736400535	1.11E-15
637	MAP1B	4131	2.734358408	0.020289844
638	C1R	715	2.728258821	1.59E-175
639	LINC00475	158314	2.727799307	0.008830273
640	CCDC184	387856	2.726917571	0.037489665
641	TNFRSF11B	4982	2.725473803	0.001010087
642	SPAG8	26206	2.724290383	0.00049466
643	ITGB3	3690	2.724238071	0.011660439
644	GTF2A1L	11036	2.721029007	0.020857815
645	VSTM2L	128434	2.71260923	0.009869648
646	RNF144A	9781	2.709287843	2.36E-09
647	ADCY2	108	2.704446873	0.010003058
648	GPR176	11245	2.704027696	0.000275739
649	CSF3	1440	2.701856366	3.88E-113
650	PIFO	128344	2.701856286	0.023074249
651	SAA2-SAA4	100528017	2.697764767	4.59E-05
652	CD3D	915	2.692945623	0.003653008
653	SYTL2	54843	2.692026581	2.66E-07
654	IFITM2	10581	2.687162787	9.60E-95
655	ALDH1L2	160428	2.686849593	0.004027125
656	CEMIP2	23670	2.683826363	1.58E-35
657	NOVA1	4857	2.681007263	0.000140859
658	INSC	387755	2.680514552	0.011874543
659	PLA2G7	7941	2.678976177	0.003600265
660	FBLN2	2199	2.678791296	2.80E-24
661	SAMD9L	219285	2.678203356	0.002442489
662	HLA-DPA1	3113	2.669080859	3.35E-43
663	CST7	8530	2.668936791	7.01E-06
664	TMEM92	162461	2.66589855	0.01631066
665	GSTM5	2949	2.664378499	0.001271388
666	IGKV1-27	28935	2.661836788	2.18E-16
667	RUNDC3A	10900	2.661248477	0.007053075
668	GAS1	2619	2.658688819	1.07E-46
669	ENPEP	2028	2.6572597	0.022288195
670	CTSW	1521	2.654226102	0.000207203
671	METRN	79006	2.651898025	1.65E-11
672	C14orf132	56967	2.65178881	4.91E-05
673	PPFIA2	8499	2.649061851	0.031113629
674	FSTL1	11167	2.648309455	2.58E-50
675	CACNA1C	775	2.64795723	0.013123491
676	MILR1	284021	2.647565057	0.000185634
677	PRKD1	5587	2.646079332	0.010625678
678	ARID5A	10865	2.644795967	1.50E-17
679	LRP1	4035	2.642792356	1.03E-64
680	RNF150	57484	2.642709035	0.013399389
681	CHST11	50515	2.642004067	6.93E-15
682	VNN2	8875	2.637408271	0.017588459
683	STK33	65975	2.628586893	0.000419289
684	IL4I1	259307	2.626704645	0.001746806
685	ADORA1	134	2.624250166	0.040755125
686	CRLF1	9244	2.623790159	1.22E-23
687	ITM2C	81618	2.621276823	4.15E-37
688	TGFBR3L	100507588	2.619645964	0.019849755
689	FKBP7	51661	2.618646223	1.82E-13
690	RAI2	10742	2.617263391	5.92E-05
691	TRAF5	7188	2.611775142	2.46E-06
692	ENPP1	5167	2.60774052	0.006263203
693	RASL11B	65997	2.607076894	1.67E-05
694	JCAD	57608	2.60678499	0.004569803
695	IGFBP4	3487	2.604691834	1.01E-181
696	TRPM2	7226	2.604591474	0.046469351
697	NRXN1	9378	2.60452957	3.88E-05
698	GPRIN3	285513	2.60342733	0.042289204
699	PAPPA	5069	2.602828471	5.30E-11
700	SHANK1	50944	2.602769764	0.042676612
701	IGKC	3514	2.602202652	0
702	C1QTNF6	114904	2.601319724	3.48E-05
703	VGLL3	389136	2.59951238	0.008049356
704	DZIP1	22873	2.599271992	4.75E-06
705	SUSD3	203328	2.597213684	0.024521421
706	ZBP1	81030	2.595817946	0.009236609
707	SP6	80320	2.595431513	1.85E-06
708	ITGAL	3683	2.594674878	0.000193324
709	TBXA2R	6915	2.594274551	0.038496406
710	MCHR1	2847	2.593301657	0.004420662
711	STARD13	90627	2.590127068	3.87E-05
712	NPR2	4882	2.587701265	1.70E-08
713	FBP1	2203	2.58728823	0.000394639
714	DUSP6	1848	2.587018018	5.58E-136
715	IGKV1-16	28938	2.586135009	3.94E-15
716	HLA-DQB1	3119	2.585836232	1.29E-12
717	PMEPA1	56937	2.585535672	3.29E-46
718	NGFR	4804	2.583637471	0.011255583
719	CDO1	1036	2.580817051	0.04048286
720	ZNF385D	79750	2.578825579	0.007103653
721	PTX3	5806	2.578020034	0.000295827
722	RFX8	731220	2.57485721	0.004684549
723	CYGB	114757	2.572009371	0.00011524
724	SLC2A10	81031	2.568085009	1.45E-08
725	COMP	1311	2.567387533	1.36E-05
726	C1QB	713	2.566741286	3.39E-18
727	P3H3	10536	2.563867073	9.22E-22
728	GRIA1	2890	2.562045253	0.024419556
729	DCHS1	8642	2.561687979	0.00020213
730	CPE	1363	2.558935933	7.03E-24
731	FOXC2	2303	2.558160452	1.25E-07
732	EMID1	129080	2.555240619	1.25E-07
733	CPNE5	57699	2.55476947	1.60E-05
734	ADGRB2	576	2.55300049	9.14E-06
735	LHFPL6	10186	2.55258338	2.94E-09
736	GRAP2	9402	2.550232897	0.038435658
737	SLC2A3	6515	2.548639517	4.68E-42
738	DNALI1	7802	2.545866375	0.020032135
739	ITGA4	3676	2.545627186	0.001201048
740	FBLN7	129804	2.545446014	1.74E-06
741	IGHV2-5	28457	2.539085196	2.27E-08
742	JAZF1	221895	2.534539443	4.70E-07
743	CYS1	192668	2.534499655	0.000852482
744	COLQ	8292	2.532866851	0.039928531
745	CD3E	916	2.532043585	2.12E-06
746	GAD1	2571	2.529379224	0.020384902
747	SELPLG	6404	2.528325446	9.74E-05
748	C1QTNF2	114898	2.522246085	0.014538587
749	KCNK10	54207	2.519654725	3.36E-05
750	FGL2	10875	2.519383128	5.15E-06
751	MEIS3	56917	2.518518226	1.18E-20
752	RGS3	5998	2.512517733	4.25E-35
753	MMP3	4314	2.511853068	5.94E-08
754	CD177	57126	2.509133479	0.011265145
755	MMP9	4318	2.506341898	1.83E-42
756	CCDC136	64753	2.505125117	0.001052815
757	C11orf21	29125	2.504502936	0.029674465
758	RAB31	11031	2.503250021	3.07E-25
759	SERPINH1	871	2.499082836	1.63E-93
760	FAHD2CP	729234	2.497087852	1.84E-09
761	TSPYL2	64061	2.494479204	9.90E-39
762	SGCG	6445	2.486510184	0.010718328
763	HBA1	3039	2.480886027	0.000492248
764	GOLM1	51280	2.478673129	1.02E-24
765	ST8SIA4	7903	2.476954941	0.023146722
766	CHI3L2	1117	2.471153288	2.58E-09
767	SLC43A1	8501	2.467694965	0.004784168
768	COL16A1	1307	2.466854943	1.93E-100
769	HMOX1	3162	2.466819269	3.49E-15
770	HCST	10870	2.465563546	2.24E-07
771	GPC6	10082	2.461187883	0.000215201
772	SLC35F2	54733	2.461018321	4.73E-13
773	TAGLN	6876	2.459074967	4.13E-27
774	ARHGAP4	393	2.457117939	2.40E-17
775	IGFBP6	3489	2.455978093	1.60E-133
776	MZB1	51237	2.453546468	5.86E-11
777	NID1	4811	2.447409715	4.11E-16
778	SERPINE1	5054	2.447131238	5.81E-35
779	C2orf88	84281	2.443375163	0.048351483
780	FEZ1	9638	2.438668964	3.39E-07
781	PLD4	122618	2.432593106	0.001730939
782	ALDH1A3	220	2.431773186	5.32E-06
783	GNAZ	2781	2.430879409	0.008905466
784	RASGEF1A	221002	2.427364912	0.007289756
785	MAPK8IP1	9479	2.427225688	8.52E-08
786	S1PR1	1901	2.426829843	1.83E-08
787	ADRA2C	152	2.42540308	0.017999522
788	C1QC	714	2.424138867	8.39E-17
789	IGHV3-48	28424	2.423182237	4.33E-11
790	SEC14L2	23541	2.413225454	5.45E-13
791	PCSK1N	27344	2.412978076	7.02E-23
792	SNED1	25992	2.412235169	6.10E-05
793	CSF1	1435	2.405951232	4.92E-11
794	SDC3	9672	2.404975436	3.13E-10
795	RIPOR3	140876	2.404068959	3.63E-05
796	CD163	9332	2.402397247	0.000112386
797	IGKV2-30	28919	2.401884284	0.000100383
798	ADAM33	80332	2.401572206	8.52E-07
799	CD2	914	2.401418962	0.001329939
800	PNMA2	10687	2.398739092	0.00260483
801	DPP4	1803	2.395861627	0.0377674
802	C3AR1	719	2.39450461	0.0021515
803	FBLN1	2192	2.393932785	5.79E-261
804	PMP22	5376	2.393355997	7.23E-18
805	TRABD2B	388630	2.392823225	0.00234515
806	CYTH4	27128	2.392297453	0.000498149
807	ARHGEF40	55701	2.391101617	3.95E-13
808	MRC2	9902	2.388638816	8.94E-111
809	FAM110B	90362	2.386884507	0.000818
810	CEP85L	387119	2.385968151	0.011296695
811	LY9	4063	2.383108483	0.022589832
812	LRRK2	120892	2.379026704	4.93E-11
813	FNDC4	64838	2.373990998	1.70E-14
814	FZD2	2535	2.373507861	9.49E-05
815	RFTN1	23180	2.373453581	1.08E-06
816	LRRN1	57633	2.372780503	0.001382005
817	FSD1L	83856	2.37264089	0.016359445
818	DNM1	1759	2.37061184	2.75E-11
819	MISP	126353	2.367637346	0.032176196
820	CYP26B1	56603	2.364482208	0.000982631
821	CXCL12	6387	2.363639127	1.20E-46
822	FHOD3	80206	2.362202821	1.07E-10
823	INPP4B	8821	2.35854741	0.040886817
824	NEK6	10783	2.352898644	4.07E-09
825	DAB2	1601	2.352384187	1.39E-15
826	EPHB2	2048	2.352239727	0.002988307
827	HCLS1	3059	2.350910683	2.21E-10
828	ICAM3	3385	2.350865797	0.038929892
829	ZNF521	25925	2.34784354	0.000511137
830	LINC00888	100505687	2.34229512	0.002101343
831	SASH3	54440	2.340950251	0.001196994
832	MGP	4256	2.339520423	1.31E-27
833	CD8A	925	2.334821135	0.000830716
834	HIC1	3090	2.333758249	0.000889431
835	CACNB4	785	2.333015147	0.000215935
836	SRPX2	27286	2.323319451	0.000990991
837	MMP19	4327	2.322399022	3.58E-21
838	ZNF423	23090	2.320273489	0.038072827
839	EPS8L1	54869	2.319644648	1.41E-26
840	C8orf31	286122	2.314015808	0.041677113
841	COLEC12	81035	2.309896246	1.85E-07
842	LILRB4	11006	2.30745964	0.002645012
843	IGLV9-49	28773	2.306823359	0.003480606
844	MICAL2	9645	2.303812069	1.96E-07
845	IGHV3-21	28444	2.303618552	1.31E-11
846	GLRB	2743	2.302791516	0.031405736
847	C16orf54	283897	2.30266436	0.006117725
848	RASSF2	9770	2.301460946	0.003524375
849	GPX8	493869	2.300210019	3.34E-11
850	SMTN	6525	2.299847281	2.20E-25
851	FBN2	2201	2.299679885	0.02157905
852	SAA1	6288	2.297141167	9.82E-113
853	LZTS1	11178	2.291844875	4.12E-06
854	FCGR2C	9103	2.291457774	2.15E-06
855	AXL	558	2.290098982	1.12E-07
856	ZEB1	6935	2.288585077	0.000389584
857	ARHGAP9	64333	2.288371693	3.08E-07
858	BCL2A1	597	2.28787886	9.21E-09
859	DOK2	9046	2.284524397	0.00145048
860	HK3	3101	2.280925716	0.022372599
861	IL11	3589	2.279549592	7.89E-07
862	TIMP1	7076	2.278899479	1.76E-191
863	IL1A	3552	2.274519617	3.89E-21
864	PRSS12	8492	2.274417883	5.28E-18
865	P2RY10	27334	2.273882283	0.048150334
866	BIN2	51411	2.268701377	0.005345434
867	TRPC1	7220	2.266086479	0.000344443
868	AIF1	199	2.26581566	5.15E-11
869	KCTD12	115207	2.263863678	1.69E-17
870	CAMK2N1	55450	2.263822775	3.37E-10
871	PPFIA4	8497	2.260397179	0.015233929
872	PCOLCE2	26577	2.259956997	0.000770148
873	GYG2	8908	2.258538661	0.035598239
874	MASP1	5648	2.25692502	0.027589296
875	GGT5	2687	2.256432598	2.91E-11
876	PRRX2	51450	2.253864834	8.11E-14
877	PARP15	165631	2.253772736	0.004818173
878	C15orf48	84419	2.252657219	0.018698305
879	HLA-DQA2	3118	2.25202389	0.00087706
880	MMP11	4320	2.250647804	4.14E-30
881	NRP2	8828	2.250090341	1.95E-24
882	SYDE1	85360	2.249178088	7.33E-06
883	SAMD4A	23034	2.245655785	0.013346997
884	SLC26A10	65012	2.245516664	8.51E-05
885	WDR86	349136	2.243040843	0.000134994
886	PLA2G4C	8605	2.242885554	8.19E-05
887	P3H1	64175	2.242506657	7.78E-23
888	PARVG	64098	2.241936466	5.10E-05
889	SIRPB1	10326	2.241783427	0.013827317
890	CRISPLD1	83690	2.24149599	3.40E-08
891	FBXO2	26232	2.239158799	1.18E-17
892	TPST1	8460	2.239087415	9.83E-23
893	CMTM3	123920	2.236421069	5.78E-26
894	CXCL5	6374	2.233844394	0.024233837
895	TBC1D10C	374403	2.233635231	4.78E-05
896	ENPP5	59084	2.232278154	7.28E-06
897	CCR1	1230	2.230434632	0.039011311
898	SPATA13	221178	2.230135808	0.000260723
899	MFGE8	4240	2.229007752	6.41E-65
900	KCNN4	3783	2.228694352	8.37E-21
901	EVA1B	55194	2.228206433	9.80E-16
902	MCOLN3	55283	2.22652075	0.007748643
903	NTN4	59277	2.225072997	8.51E-20
904	NDUFA4L2	56901	2.22460518	0.000988885
905	EPSTI1	94240	2.224264463	0.001091482
906	BAMBI	25805	2.223904216	4.73E-29
907	CTSF	8722	2.223098522	2.22E-20
908	BGN	633	2.221689263	8.36E-90
909	CCDC78	124093	2.218641174	0.004538213
910	DERL3	91319	2.217406133	1.17E-07
911	LIMD2	80774	2.21517494	5.27E-13
912	ST3GAL4	6484	2.214410059	3.79E-15
913	EFCAB1	79645	2.213610924	0.00171115
914	TNFSF13B	10673	2.210860262	0.046329155
915	CXCL2	2920	2.20874092	3.14E-104
916	HHIPL2	79802	2.207879357	0.000429598
917	ITGB5	3693	2.20459225	3.44E-73
918	IL32	9235	2.202174159	7.75E-14
919	CTSO	1519	2.19867748	1.59E-14
920	AKT3	10000	2.197886203	0.001405909
921	LAYN	143903	2.194757254	8.25E-07
922	GBP2	2634	2.19054091	2.69E-20
923	PDZRN4	29951	2.190126362	2.91E-08
924	IL6	3569	2.188632677	9.63E-14
925	FCRL5	83416	2.188482142	0.046108268
926	GMFG	9535	2.185190943	3.14E-07
927	EVA1A	84141	2.18513117	2.22E-12
928	MELTF	4241	2.184177073	0.000208306
929	CSF1R	1436	2.18153822	9.78E-07
930	CEP112	201134	2.180480463	0.005658174
931	MERTK	10461	2.180231081	1.72E-05
932	NAPSB	256236	2.176665354	5.27E-06
933	LIPG	9388	2.17175148	0.008429242
934	WAS	7454	2.171100723	0.00160971
935	MSX2	4488	2.170666832	1.67E-13
936	SEMA7A	8482	2.170218885	1.53E-05
937	LAIR1	3903	2.167274363	0.000193349
938	CCDC40	55036	2.16290894	0.016545565
939	C4orf48	401115	2.16212928	2.79E-11
940	NFATC4	4776	2.16054229	8.47E-32
941	TRPV2	51393	2.159625114	0.003381056
942	FBXL7	23194	2.158345014	0.000351444
943	PLEKHO1	51177	2.157235074	1.98E-08
944	EML1	2009	2.154936395	0.014478338
945	TMEM200A	114801	2.154499726	9.83E-05
946	FAM171A2	284069	2.152015396	0.012114167
947	LCP2	3937	2.151965421	5.53E-07
948	CDYL2	124359	2.151022342	0.005845249
949	SEMA6C	10500	2.150324501	3.62E-07
950	CXCL13	10563	2.147698292	2.02E-40
951	SULT4A1	25830	2.147265788	0.004287213
952	IGLC2	3538	2.141884389	0
953	GBP1	2633	2.137174058	5.23E-12
954	PDE5A	8654	2.134982889	6.62E-07
955	IGLC7	28834	2.134638769	0.000132865
956	CMTM7	112616	2.134129063	2.48E-06
957	CDH23	64072	2.132646267	0.002122585
958	NDNF	79625	2.132515202	0.033169239
959	SNCAIP	9627	2.130826513	0.001664362
960	MLLT11	10962	2.129636669	0.000198945
961	WNK4	65266	2.128027717	0.022032665
962	GALNT15	117248	2.127077067	0.000158826
963	TUBB3	10381	2.127019177	6.64E-15
964	MICAL1	64780	2.126897048	5.21E-12
965	CDR2	1039	2.124108572	3.11E-07
966	MS4A6A	64231	2.124100256	2.96E-12
967	TMTC1	83857	2.1227469	3.03E-07
968	COL5A3	50509	2.120555589	9.36E-07
969	IGHV3-23	28442	2.119834327	3.78E-18
970	CTLA4	1493	2.117647126	0.024803031
971	TNFSF11	8600	2.114772971	0.003395447
972	SPRY1	10252	2.113029859	3.88E-31
973	EFEMP2	30008	2.111061255	4.13E-42
974	FCGR2B	2213	2.109443515	0.0056295
975	IRF4	3662	2.108159528	0.004047839
976	PIK3R5	23533	2.106091207	0.013389602
977	RASAL3	64926	2.10435048	0.004074808
978	KRT7	3855	2.100507682	0.00587968
979	PLPP3	8613	2.098654313	1.51E-22
980	PCDHGB7	56099	2.092181476	1.48E-06
981	MCOLN2	255231	2.091428341	0.046071455
982	CD247	919	2.085338099	0.007311509
983	MYO1F	4542	2.085279144	9.67E-05
984	DMD	1756	2.084933494	2.39E-05
985	KANK2	25959	2.084091808	2.46E-10
986	TSPAN4	7106	2.083443453	6.71E-23
987	PIEZO2	63895	2.082994957	0.001906121
988	C3orf18	51161	2.081238144	5.16E-05
989	PKN1	5585	2.080343608	1.54E-10
990	HAGHL	84264	2.079816211	2.93E-05
991	TMEM121	80757	2.078155806	0.004433154
992	BOC	91653	2.078126369	3.51E-11
993	PTGES	9536	2.075946587	7.47E-12
994	TYROBP	7305	2.071833916	9.23E-27
995	SHC2	25759	2.070059397	1.97E-11
996	UCN	7349	2.069445814	0.011068924
997	CSPG4	1464	2.069201307	8.51E-05
998	C1orf54	79630	2.069067754	6.23E-07
999	CD52	1043	2.068608737	9.45E-20
1000	ANKRD6	22881	2.065984598	3.31E-08
1001	ANTXR2	118429	2.061638475	2.82E-06
1002	LOX	4015	2.06068451	8.73E-09
1003	IGHV5-51	28388	2.060432543	2.90E-14
1004	CORO1A	11151	2.056650544	5.95E-12
1005	PAPSS2	9060	2.054413853	2.53E-07
1006	DEPP1	11067	2.052138472	1.28E-07
1007	CFI	3426	2.049768141	1.25E-37
1008	LMO1	4004	2.04939785	0.026047158
1009	FCMR	9214	2.048637621	0.002863309
1010	CD14	929	2.047720977	5.54E-14
1011	RFTN2	130132	2.046042796	0.034415529
1012	ADAMTS4	9507	2.045293711	0.030259272
1013	LIPK	643414	2.043775978	0.011040249
1014	DIRAS1	148252	2.042753068	0.021360336
1015	PITX2	5308	2.042740341	1.71E-137
1016	IGLV4-69	28784	2.040798789	0.000254342
1017	GXYLT2	727936	2.038582284	4.93E-06
1018	LGALS2	3957	2.038306501	0.016899497
1019	KLF2	10365	2.037831042	7.37E-35
1020	HCK	3055	2.036421409	0.002664118
1021	JAML	120425	2.036335292	8.46E-05
1022	IGLV2-11	28816	2.034909725	6.43E-18
1023	MLPH	79083	2.032072203	9.69E-05
1024	TNFSF12	8742	2.031139196	4.02E-08
1025	SFRP2	6423	2.030945075	2.29E-08
1026	GPAT2	150763	2.029723785	0.023818015
1027	TMEM204	79652	2.029491979	7.97E-05
1028	MS4A4A	51338	2.029106824	0.012489298
1029	CYP1B1	1545	2.028632404	2.29E-11
1030	CD37	951	2.027763132	0.022097993
1031	GPSM1	26086	2.025617636	1.77E-10
1032	DIXDC1	85458	2.018923363	0.001337051
1033	IGKV1-12	28940	2.017213065	4.10E-09
1034	CGNL1	84952	2.016592153	0.004109757
1035	AKNA	80709	2.015885501	9.77E-06
1036	SLIT2	9353	2.015756433	0.00451859
1037	C1QTNF12	388581	2.015501277	0.000200989
1038	NECTIN3	25945	2.011505716	0.013610102
1039	CGREF1	10669	2.005155517	0.02120879
1040	CD96	10225	2.004441169	0.021426552
1041	MPEG1	219972	2.001526	0.001529404
1042	GFPT2	9945	2.001481571	1.85E-05
1043	MAB21L4	79919	-2.002474022	3.96E-07
1044	NCEH1	57552	-2.004082336	0.000402855
1045	WDR62	284403	-2.005588613	0.024070769
1046	CDH13	1012	-2.007050608	3.85E-11
1047	RPP40	10799	-2.010678615	0.000531315
1048	HSPA4L	22824	-2.015376469	4.89E-05
1049	FAM151A	338094	-2.021769962	0.004138979
1050	ETV1	2115	-2.02306826	3.30E-05
1051	FRAT2	23401	-2.023692458	1.63E-13
1052	GCHFR	2644	-2.025787529	8.33E-07
1053	F12	2161	-2.029710599	1.29E-06
1054	ITPR3	3710	-2.030557092	7.77E-19
1055	MPIG6B	80739	-2.03057596	0.020841467
1056	SLC25A5	292	-2.037264315	4.68E-144
1057	BRCA2	675	-2.04749496	0.042870289
1058	BOK	666	-2.054762601	4.95E-23
1059	RPH3AL	9501	-2.056812138	0.001201843
1060	RALGPS1	9649	-2.06195068	0.006176135
1061	DSP	1832	-2.066731712	5.73E-90
1062	CATSPER2	117155	-2.067224791	4.37E-05
1063	GJB6	10804	-2.067893797	8.73E-08
1064	RMI2	116028	-2.069691608	9.25E-05
1065	PPIP5K1	9677	-2.072700525	1.10E-11
1066	PARPBP	55010	-2.074584744	0.005694203
1067	ABHD17C	58489	-2.074933641	4.73E-12
1068	DBI	1622	-2.081597962	3.92E-169
1069	TACC2	10579	-2.090530905	7.59E-18
1070	FAAHP1	729041	-2.095917863	0.006781665
1071	PPM1H	57460	-2.095952221	0.001120252
1072	NRARP	441478	-2.099256231	4.07E-36
1073	BLM	641	-2.099918645	0.013512802
1074	NUDT8	254552	-2.100894678	1.56E-08
1075	FAAH	2166	-2.10390556	7.28E-28
1076	B3GALT5	10317	-2.10523514	0.00327284
1077	PNLIPRP3	119548	-2.107174244	3.86E-06
1078	TCF19	6941	-2.110664759	2.91E-06
1079	TPPP	11076	-2.117227613	0.004154553
1080	ME1	4199	-2.11859121	1.55E-10
1081	PHYHIP	9796	-2.124579848	2.07E-06
1082	PKP1	5317	-2.125258468	2.19E-139
1083	PAIP2B	400961	-2.125756311	0.002411426
1084	FANCI	55215	-2.126154055	6.11E-06
1085	IL18	3606	-2.131891704	4.55E-14
1086	SLITRK6	84189	-2.139017798	1.81E-07
1087	PIK3C2B	5287	-2.139219113	0.012280523
1088	CKB	1152	-2.143806452	1.79E-42
1089	DSG3	1830	-2.144705808	3.51E-44
1090	ATP1B1	481	-2.158977706	3.28E-43
1091	LNX1	84708	-2.159963639	0.000629714
1092	ELFN1	392617	-2.166954406	0.001465491
1093	DQX1	165545	-2.166990923	0.008146868
1094	EHF	26298	-2.174073106	8.78E-23
1095	MAD2L1	4085	-2.180569093	1.86E-06
1096	CDKN3	1033	-2.182177458	1.36E-07
1097	CHRM3	1131	-2.18657925	0.002407283
1098	CHODL	140578	-2.188695032	0.020705496
1099	NMU	10874	-2.19819625	8.31E-20
1100	SLC27A2	11001	-2.206243044	0.000295367
1101	LBR	3930	-2.211289427	2.70E-11
1102	BUB1B	701	-2.212156995	0.000512282
1103	PGLYRP4	57115	-2.21993697	0.005202298
1104	MSL3P1	151507	-2.221091077	0.030295557
1105	ACOT11	26027	-2.222907017	2.32E-06
1106	XPA	7507	-2.22699405	2.51E-16
1107	GLI2	2736	-2.227387069	1.53E-05
1108	LYPD6	130574	-2.231393139	0.013322135
1109	RACGAP1	29127	-2.232670114	2.22E-07
1110	CRYBG2	55057	-2.23496634	8.09E-08
1111	CENPK	64105	-2.235895989	2.06E-05
1112	ZNF296	162979	-2.239546805	0.001570337
1113	ECT2	1894	-2.24430919	4.96E-06
1114	TM7SF2	7108	-2.244728296	8.72E-18
1115	LGALS7B	653499	-2.246439173	2.03E-99
1116	CCNE2	9134	-2.246562069	0.001064609
1117	TMEM154	201799	-2.250963313	5.64E-07
1118	TMEM30B	161291	-2.253331367	2.09E-12
1119	CLDN4	1364	-2.254766257	8.69E-115
1120	DSC2	1824	-2.257631875	2.14E-38
1121	ZNF273	10793	-2.260204482	1.05E-08
1122	STYK1	55359	-2.260375969	0.005288431
1123	TMEM52	339456	-2.261221023	0.002318911
1124	SOWAHC	65124	-2.262966845	1.49E-11
1125	LAD1	3898	-2.263287306	2.64E-46
1126	FST	10468	-2.264639615	9.28E-20
1127	PRR11	55771	-2.265334875	0.008778081
1128	GATM	2628	-2.278051894	1.49E-12
1129	PRKY	5616	-2.282070592	1.26E-07
1130	IQANK1	642574	-2.284975453	7.73E-13
1131	COL21A1	81578	-2.285881397	0.001066563
1132	FGFR3	2261	-2.286944246	8.37E-28
1133	ALDH5A1	7915	-2.287554223	9.34E-05
1134	CDC6	990	-2.287999762	0.00039256
1135	MALL	7851	-2.303580479	3.29E-16
1136	KIF21A	55605	-2.303787915	4.51E-18
1137	TNNI2	7136	-2.306893668	0.00027083
1138	PPP1R14C	81706	-2.308599136	1.82E-11
1139	MAP3K21	84451	-2.320725194	0.002925268
1140	NCKAP5	344148	-2.321875347	0.002487114
1141	ABCC1	4363	-2.325839892	1.03E-24
1142	ASRGL1	80150	-2.327127266	0.02871654
1143	ILDR1	286676	-2.328030433	0.037493628
1144	FOXM1	2305	-2.328967699	5.49E-07
1145	TRIM16	10626	-2.331567002	2.01E-17
1146	SLC25A10	1468	-2.33689566	9.55E-13
1147	HMGA1	3159	-2.337023326	2.42E-47
1148	PCLAF	9768	-2.339587053	1.09E-07
1149	RAB3D	9545	-2.345818946	0.000206621
1150	MT1L	4500	-2.348906151	0.001848086
1151	RAD51AP1	10635	-2.350444673	0.00076783
1152	SOX13	9580	-2.353767691	1.97E-10
1153	SERPINF2	5345	-2.379725072	0.023164478
1154	MND1	84057	-2.383357497	0.000518232
1155	GINS1	9837	-2.386151668	0.002015933
1156	MAPK13	5603	-2.394055161	9.71E-25
1157	ABLIM1	3983	-2.396893307	1.65E-26
1158	FABP5	2171	-2.400090044	0
1159	CCNB1	891	-2.401415873	1.60E-12
1160	SLC52A3	113278	-2.401810605	0.034822886
1161	TTC22	55001	-2.403593535	3.60E-12
1162	PIMREG	54478	-2.404170787	6.35E-05
1163	PPARG	5468	-2.405258734	1.27E-06
1164	PRC1	9055	-2.409881329	2.32E-10
1165	TK1	7083	-2.415796311	1.99E-12
1166	RTN4RL1	146760	-2.420853685	0.006872007
1167	01-Mar	64757	-2.422660263	0.010587715
1168	LRIG1	26018	-2.435417638	5.35E-18
1169	E2F1	1869	-2.438792522	0.000129319
1170	SPC24	147841	-2.442317333	0.010856014
1171	ESRP2	80004	-2.443584112	1.02E-24
1172	CENPM	79019	-2.449730754	3.32E-06
1173	ZDHHC2	51201	-2.451049977	2.69E-08
1174	UHRF1	29128	-2.453342034	3.78E-05
1175	SPRR3	6707	-2.453870005	2.76E-43
1176	GBP6	163351	-2.454527347	5.64E-63
1177	PTPRN2	5799	-2.460394369	0.012231969
1178	TUBBP5	643224	-2.462676231	3.26E-07
1179	STRBP	55342	-2.4644412	9.02E-13
1180	LGALSL	29094	-2.465461296	2.52E-18
1181	FA2H	79152	-2.472280655	0.005323761
1182	KIAA1324	57535	-2.474947654	0.000393092
1183	DAPP1	27071	-2.48028527	2.61E-09
1184	FREM2	341640	-2.486512643	0.022454388
1185	PLK1	5347	-2.487943716	7.79E-07
1186	KLHL13	90293	-2.488816054	0.000136038
1187	POU5F1	5460	-2.50037353	0.000432339
1188	SAMD12	401474	-2.501051918	1.33E-10
1189	PRR5-ARHGAP8	553158	-2.501400946	0.021629142
1190	VEGFC	7424	-2.5026358	0.033
1191	SOCS2	8835	-2.508577484	1.66E-14
1192	NNAT	4826	-2.513368196	0.000185565
1193	GLI1	2735	-2.514754908	1.72E-14
1194	EPHB6	2051	-2.515839026	1.79E-29
1195	DSC3	1825	-2.529297946	1.38E-53
1196	IGFL4	444882	-2.535250747	0.000225472
1197	TRIP13	9319	-2.536809693	0.000461689
1198	FOLH1	2346	-2.537579638	0.000785462
1199	TMSB15A	11013	-2.541648671	0.016179634
1200	DAPL1	92196	-2.543097889	6.30E-55
1201	SBSPON	157869	-2.54574003	0.017302102
1202	PCDH19	57526	-2.550111069	0.044431496
1203	KLF5	688	-2.563318193	1.09E-144
1204	DTL	51514	-2.566074605	0.004610332
1205	GINS2	51659	-2.571052309	0.000377198
1206	PGD	5226	-2.580898944	7.73E-113
1207	SPTBN2	6712	-2.580937812	4.58E-14
1208	RASL11A	387496	-2.583691979	6.04E-12
1209	BUB1	699	-2.585253687	0.000199301
1210	PRICKLE4	29964	-2.592555373	0.006196784
1211	CENPF	1063	-2.594688161	8.47E-05
1212	ATP5MF-PTCD1	100526740	-2.596024448	0.01288197
1213	CBX2	84733	-2.605435234	0.000225366
1214	AURKA	6790	-2.605761474	2.81E-05
1215	SCEL	8796	-2.608029457	2.33E-23
1216	UBE2T	29089	-2.608373005	1.22E-09
1217	CDCA5	113130	-2.616209122	6.91E-06
1218	ESPN	83715	-2.618025722	1.07E-15
1219	MFSD13A	79847	-2.619077413	0.000518667
1220	TSLP	85480	-2.621960905	0.002522731
1221	SPTLC2	9517	-2.624358471	5.04E-14
1222	RASIP1	54922	-2.633390436	3.30E-05
1223	SSX2IP	117178	-2.645893601	1.25E-06
1224	CDT1	81620	-2.652162697	1.48E-05
1225	ASF1B	55723	-2.662787106	1.16E-06
1226	SOX15	6665	-2.664610701	1.41E-34
1227	FOXQ1	94234	-2.670011169	2.32E-60
1228	MELK	9833	-2.671943937	7.45E-06
1229	WDR76	79968	-2.673450777	0.000385785
1230	GTSE1	51512	-2.677789089	0.000302989
1231	TXNIP	10628	-2.679940575	1.64E-91
1232	MGLL	11343	-2.680467849	3.25E-22
1233	GUCY1A1	2982	-2.681452467	4.73E-09
1234	ALDH3A2	224	-2.682448506	3.22E-81
1235	FAAH2	158584	-2.682879965	2.74E-05
1236	SOX5	6660	-2.688849042	0.018242436
1237	ALDH1L1	10840	-2.68956924	0.001316566
1238	TUFT1	7286	-2.697306102	4.79E-23
1239	ITM2A	9452	-2.698464895	7.26E-36
1240	ROBO2	6092	-2.703013979	1.10E-05
1241	CDC25A	993	-2.703761398	0.010033863
1242	CENPU	79682	-2.703980588	4.25E-09
1243	ZWINT	11130	-2.704823969	3.40E-13
1244	FMO2	2327	-2.70832836	8.74E-10
1245	PLK4	10733	-2.719036601	2.41E-05
1246	DIAPH3	81624	-2.721080966	0.026354265
1247	EZH2	2146	-2.722054903	6.54E-15
1248	PPARGC1B	133522	-2.734332613	0.000324941
1249	CDK1	983	-2.735249699	3.18E-17
1250	KIFC1	3833	-2.746228693	8.95E-10
1251	TRIM16L	147166	-2.752981803	9.96E-10
1252	SLC16A14	151473	-2.753492861	0.004404254
1253	CENPA	1058	-2.755351557	4.70E-05
1254	CYP4B1	1580	-2.758517789	2.11E-07
1255	EDDM13	100506374	-2.76065284	5.55E-18
1256	UGT8	7368	-2.765692433	1.96E-05
1257	NUF2	83540	-2.769576793	7.02E-06
1258	ESPL1	9700	-2.769795804	0.000798885
1259	LIPH	200879	-2.770084251	0.000289322
1260	NDC80	10403	-2.77045204	3.87E-05
1261	COLGALT2	23127	-2.778361191	0.008751354
1262	RAET1L	154064	-2.78162239	6.98E-10
1263	SLC16A6	9120	-2.781975391	0.000572298
1264	S100A14	57402	-2.784189631	5.59E-238
1265	BIRC5	332	-2.786724665	5.28E-10
1266	FZD10	11211	-2.789199542	1.97E-07
1267	SDR16C5	195814	-2.790753046	1.65E-08
1268	CRCT1	54544	-2.793491365	0.000169795
1269	SUSD4	55061	-2.799460755	1.43E-34
1270	CASZ1	54897	-2.800266476	9.20E-17
1271	HCAR3	8843	-2.81108108	0.00067095
1272	UBE2C	11065	-2.81726329	1.44E-19
1273	HSD11B2	3291	-2.81737953	4.47E-06
1274	RAPGEFL1	51195	-2.821410342	3.84E-50
1275	GLTP	51228	-2.823302061	5.09E-62
1276	ARTN	9048	-2.824948085	4.91E-09
1277	CDC45	8318	-2.830088145	9.16E-06
1278	TMPRSS11BNL	401136	-2.832099775	3.19E-21
1279	CEP85	64793	-2.849104826	2.83E-10
1280	PRKX	5613	-2.851422384	2.52E-25
1281	INKA2	55924	-2.851784068	0.003065804
1282	NEBL	10529	-2.856989371	4.50E-09
1283	LRRC4	64101	-2.857595047	4.04E-07
1284	MYH14	79784	-2.857956926	1.92E-34
1285	PSAT1	29968	-2.858278946	1.10E-15
1286	KIF20A	10112	-2.873531004	2.21E-05
1287	NCAPH	23397	-2.88273853	0.000801406
1288	FOXI3	344167	-2.883980379	6.54E-06
1289	CDC25C	995	-2.891893751	0.021670866
1290	SPRR2F	6705	-2.895749509	6.05E-10
1291	RAD51	5888	-2.896011853	0.000129547
1292	AURKB	9212	-2.896669569	5.17E-12
1293	RIBC2	26150	-2.902627687	0.024424127
1294	MYO5C	55930	-2.905125143	0.000297772
1295	JPH1	56704	-2.907351634	0.001033314
1296	TNNT3	7140	-2.913468857	1.10E-05
1297	IQGAP3	128239	-2.924557278	0.000204333
1298	MAL2	114569	-2.931179877	0.003418313
1299	PTPN20	26095	-2.936932026	0.027477219
1300	CDCA8	55143	-2.940946588	0.00025047
1301	SKA3	221150	-2.941668097	0.000624222
1302	KIF15	56992	-2.949478361	0.004976738
1303	FUT2	2524	-2.950247562	1.73E-09
1304	PAQR5	54852	-2.953892376	0.000471382
1305	PRODH	5625	-2.954106112	2.48E-18
1306	DEPDC1B	55789	-2.963472227	0.00062871
1307	LMNB1	4001	-2.96434675	1.39E-14
1308	RGMA	56963	-2.974479428	2.55E-21
1309	SLC6A4	6532	-2.980809708	2.47E-07
1310	SPRR2D	6703	-2.98132527	6.48E-61
1311	EVPL	2125	-2.985264164	1.30E-35
1312	ATP6V1C2	245973	-2.991354541	0.002099816
1313	TENT5B	115572	-2.991782491	3.96E-08
1314	CCNB2	9133	-2.991828537	9.44E-10
1315	ANKRD22	118932	-2.992753714	2.57E-08
1316	MECOM	2122	-3.005723213	0.001911336
1317	CEP55	55165	-3.015314541	5.56E-07
1318	KIF11	3832	-3.015971412	2.34E-06
1319	RAP1GAP2	23108	-3.018775182	1.89E-16
1320	ANKRD35	148741	-3.022581167	2.95E-18
1321	NUSAP1	51203	-3.032597243	8.36E-18
1322	BICDL2	146439	-3.038251561	8.79E-19
1323	FUT1	2523	-3.04115311	0.000778284
1324	ZNF488	118738	-3.04473304	0.024536743
1325	SPC25	57405	-3.050266582	5.44E-05
1326	CCNA2	890	-3.05351695	3.30E-09
1327	FAM95C	100289137	-3.058696125	0.00097939
1328	SHISA6	388336	-3.07535683	0.001352017
1329	ZNF367	195828	-3.075731438	5.60E-05
1330	MYBL2	4605	-3.08438155	1.56E-06
1331	CCDC162P	221262	-3.094156719	0.002715892
1332	TROAP	10024	-3.098997649	8.60E-07
1333	SDCBP2	27111	-3.099903253	1.23E-18
1334	MKI67	4288	-3.102846734	1.28E-05
1335	SKA1	220134	-3.104688054	0.002678048
1336	TPX2	22974	-3.105909334	3.70E-09
1337	MMP7	4316	-3.126508247	9.78E-188
1338	KIF4A	24137	-3.128430599	0.003191591
1339	KNL1	57082	-3.129184672	0.001048057
1340	POLQ	10721	-3.131937114	0.013590308
1341	TRPM8	79054	-3.142067162	0.038751568
1342	ANLN	54443	-3.148348129	8.48E-12
1343	CKAP2L	150468	-3.152472714	0.001607721
1344	NFE2L2	4780	-3.15377306	9.68E-290
1345	NQO1	1728	-3.155522397	1.74E-48
1346	CNFN	84518	-3.173324318	1.09E-33
1347	MLC1	23209	-3.175580461	2.50E-08
1348	HMMR	3161	-3.179579896	0.000718128
1349	RPL39P5	553117	-3.187985002	0.019884734
1350	C1orf226	400793	-3.198336058	0.001749307
1351	LYPD3	27076	-3.198574927	0
1352	ALDH3B2	222	-3.20664322	5.87E-19
1353	PPP2R2C	5522	-3.21597603	0.042369974
1354	TINCR	257000	-3.216063391	1.21E-18
1355	KIF2C	11004	-3.218191258	0.000191694
1356	PPL	5493	-3.230549235	8.39E-46
1357	HPSE	10855	-3.234874444	0.000415162
1358	BSPRY	54836	-3.237213926	3.03E-05
1359	CENPE	1062	-3.238511541	0.006413131
1360	KLK1	3816	-3.245611796	1.36E-09
1361	ARHGAP11A	9824	-3.249193891	0.005069388
1362	HR	55806	-3.260173113	6.42E-68
1363	TOP2A	7153	-3.261158649	4.70E-11
1364	PNOC	5368	-3.274619849	6.98E-27
1365	CDC20	991	-3.275266278	5.00E-17
1366	PBK	55872	-3.281557034	1.05E-08
1367	CGN	57530	-3.283085752	2.66E-06
1368	RASSF9	9182	-3.287289376	2.33E-11
1369	NEK2	4751	-3.300905353	0.00014588
1370	EXO1	9156	-3.304827729	0.001038536
1371	NDUFB4P11	107075247	-3.321563857	0.02896657
1372	S100A7	6278	-3.322803571	2.08E-63
1373	PKMYT1	9088	-3.32427217	4.59E-10
1374	FAM83E	54854	-3.364022505	2.11E-05
1375	DLGAP5	9787	-3.378138117	1.93E-05
1376	ALOXE3	59344	-3.391971679	0.040953837
1377	SERPINB2	5055	-3.396318117	5.76E-35
1378	CARD18	59082	-3.398198893	4.79E-06
1379	TSPAN13	27075	-3.40782591	3.58E-50
1380	HYAL1	3373	-3.408572423	5.27E-07
1381	SPRR2A	6700	-3.410325011	2.61E-136
1382	NCAPG	64151	-3.417628439	5.71E-05
1383	PRXL2A	84293	-3.418655091	2.46E-72
1384	ASPG	374569	-3.423309759	4.06E-10
1385	GABRG3	2567	-3.424264862	0.021368942
1386	KLK10	5655	-3.430803953	1.62E-91
1387	CEBPA	1050	-3.431372271	0.001195818
1388	DEPDC1	55635	-3.43384038	0.000931335
1389	SPINK5	11005	-3.43763269	1.59E-58
1390	TTK	7272	-3.43803177	1.30E-05
1391	SOX2-OT	347689	-3.442036396	3.78E-05
1392	KIF18B	146909	-3.449295288	8.74E-05
1393	DDIAS	220042	-3.454321625	0.00381877
1394	DNAH2	146754	-3.462284139	0.013520192
1395	PPP2R2B	5521	-3.470273341	4.70E-06
1396	MCM10	55388	-3.47566931	0.016651668
1397	MYB	4602	-3.483510574	0.002497806
1398	SULT1E1	6783	-3.497773537	7.41E-09
1399	MFSD4A	148808	-3.511863942	1.37E-08
1400	AKR1B10	57016	-3.513620199	3.14E-128
1401	OIP5	11339	-3.522188839	0.000417327
1402	VSNL1	7447	-3.529377791	2.60E-78
1403	RRM2	6241	-3.55319991	8.07E-22
1404	ELL3	80237	-3.556115747	3.65E-20
1405	MPPED1	758	-3.590683019	3.14E-18
1406	HJURP	55355	-3.592804325	4.71E-06
1407	SLC16A10	117247	-3.594739569	2.43E-05
1408	ALDH1A1	216	-3.597614381	1.35E-89
1409	MRAP2	112609	-3.603396379	4.49E-09
1410	NPR3	4883	-3.626287926	8.37E-06
1411	ESCO2	157570	-3.648136026	0.002522707
1412	GPC3	2719	-3.651247004	3.28E-16
1413	S100P	6286	-3.661344126	4.13E-05
1414	EPB41L4B	54566	-3.671057617	7.32E-08
1415	TRIM7	81786	-3.697775527	5.37E-24
1416	PRG4	10216	-3.698707805	0.043263109
1417	TMEM40	55287	-3.703756103	8.81E-29
1418	CKMT1B	1159	-3.711715332	1.30E-17
1419	GGT6	124975	-3.727565324	2.93E-09
1420	PLA2G4F	255189	-3.729591287	1.00E-17
1421	ASPM	259266	-3.749514991	0.000466625
1422	SLC15A1	6564	-3.757171707	4.73E-05
1423	SGO1	151648	-3.760428464	0.007901042
1424	LYPD6B	130576	-3.762553012	3.34E-14
1425	KRT6B	3854	-3.770720287	0
1426	IRX4	50805	-3.772806308	1.69E-10
1427	FAM111B	374393	-3.782003464	0.000306082
1428	AGR2	10551	-3.806371345	1.94E-21
1429	NIPAL4	348938	-3.808008769	7.70E-10
1430	A2ML1	144568	-3.810957851	9.66E-10
1431	HOPX	84525	-3.840350834	9.57E-69
1432	CHST7	56548	-3.842733448	6.76E-15
1433	GRHL1	29841	-3.847699953	3.79E-33
1434	KRT17	3872	-3.848028162	0
1435	FAM3D	131177	-3.879138295	5.21E-05
1436	CDCA2	157313	-3.883710263	0.00273691
1437	SOX6	55553	-3.888405049	6.35E-06
1438	CDHR1	92211	-3.916735163	9.07E-09
1439	TMEM45B	120224	-3.918175204	3.09E-08
1440	KRT6A	3853	-3.932569002	0
1441	GSDMC	56169	-3.953328602	2.39E-19
1442	CDCA7	83879	-3.970924893	6.18E-15
1443	ALG1L	200810	-3.973694777	7.81E-08
1444	PIR	8544	-3.993174453	9.12E-31
1445	E2F2	1870	-4.024296918	1.02E-06
1446	AMN	81693	-4.035143603	0.001393272
1447	CCL26	10344	-4.039886575	1.12E-05
1448	CKMT1A	548596	-4.047324935	1.75E-20
1449	AKR1C1	1645	-4.074751459	6.83E-42
1450	C19orf33	64073	-4.08504809	1.58E-177
1451	WDR72	256764	-4.129089084	7.18E-08
1452	DEGS2	123099	-4.130969993	2.51E-21
1453	ODC1	4953	-4.169521708	0
1454	EPHX3	79852	-4.181450944	1.77E-11
1455	FGFBP1	9982	-4.186044993	5.01E-24
1456	KRT1	3848	-4.221003958	1.10E-06
1457	ANKRD18A	253650	-4.248715012	0.000290882
1458	FOXN1	8456	-4.250111188	2.70E-13
1459	CSTA	1475	-4.262226942	0
1460	SLC47A2	146802	-4.267404157	0.000373327
1461	NPBWR1	2831	-4.279408103	0.000195957
1462	GABRP	2568	-4.295315188	3.90E-20
1463	STRC	161497	-4.301186939	4.29E-06
1464	MYCL	4610	-4.321771407	5.50E-34
1465	SGPP2	130367	-4.328593035	2.34E-16
1466	CYP4F3	4051	-4.32931805	7.60E-10
1467	OTX1	5013	-4.33691459	1.94E-14
1468	EVPLL	645027	-4.345062617	0.006559113
1469	ABO	28	-4.352194392	0.001510423
1470	SP9	100131390	-4.358254631	0.009660612
1471	KCNQ5	56479	-4.367224183	0.022069063
1472	AQP3	360	-4.43541035	9.46E-156
1473	LGALS7	3963	-4.473063481	7.23E-73
1474	SLC44A5	204962	-4.489050477	1.41E-05
1475	LY6G6C	80740	-4.51586829	3.51E-50
1476	CYP4F12	66002	-4.531418284	8.21E-29
1477	BMP5	653	-4.541117711	1.16E-06
1478	SCGB3A1	92304	-4.560043075	2.47E-06
1479	SLC10A6	345274	-4.565801813	0.0031729
1480	KLK13	26085	-4.567379876	2.62E-34
1481	CNKSR1	10256	-4.592633213	4.31E-19
1482	ATP13A4	84239	-4.600724959	1.27E-09
1483	PTCH1	5727	-4.647293054	1.81E-86
1484	SPRR1B	6699	-4.681809939	0
1485	KLK11	11012	-4.695167023	5.44E-120
1486	NMUR2	56923	-4.702203216	0.000103615
1487	ADGRG6	57211	-4.714744738	7.79E-08
1488	ALOX12B	242	-4.721288276	0.006014327
1489	TPRXL	348825	-4.781240011	7.77E-12
1490	KLK12	43849	-4.788315493	7.71E-05
1491	HS3ST6	64711	-4.794492561	2.22E-05
1492	DACH1	1602	-4.802732609	0.009000495
1493	PTK6	5753	-4.817132788	2.99E-15
1494	CIDEA	1149	-4.818319105	0.003998587
1495	SERPINB4	6318	-4.832245227	9.24E-22
1496	C12orf56	115749	-4.844380283	0.000154457
1497	IGHV5-10-1	28386	-4.849261687	0.016457911
1498	SLC9A4	389015	-4.902902621	0.021904308
1499	KLRG2	346689	-4.904155731	4.49E-08
1500	KCNE1	3753	-4.905666236	0.001947655
1501	SERPINB11	89778	-4.932306657	5.34E-22
1502	SAPCD2	89958	-4.973640541	5.23E-09
1503	CLDN20	49861	-4.982549734	1.25E-05
1504	SULT2B1	6820	-4.983964968	7.45E-38
1505	SERPINB3	6317	-5.015157724	2.48E-143
1506	CYP2C18	1562	-5.03198488	1.04E-15
1507	SBSN	374897	-5.081793559	1.76E-70
1508	PLAC8	51316	-5.102480035	6.28E-134
1509	CYP4F22	126410	-5.104296121	2.68E-06
1510	AKR1C3	8644	-5.141699213	1.28E-221
1511	C6orf15	29113	-5.147966224	0.02020697
1512	MUC15	143662	-5.1990914	1.13E-16
1513	SOX21	11166	-5.217068115	2.89E-23
1514	CYP2C9	1559	-5.255242358	1.61E-16
1515	VTCN1	79679	-5.30010472	1.47E-35
1516	FAM25C	644054	-5.309729751	0.000876667
1517	SOX2	6657	-5.31995046	1.12E-103
1518	SLCO4C1	353189	-5.346721474	0.026808868
1519	FAM25A	643161	-5.352836104	1.39E-10
1520	EPCAM	4072	-5.371129812	8.76E-90
1521	C5orf46	389336	-5.371662099	4.79E-40
1522	FOXE1	2304	-5.375294023	8.25E-80
1523	ALOX15	246	-5.436520526	0.040137272
1524	UPK3B	105375355	-5.445593336	5.49E-19
1525	PGLYRP3	114771	-5.453360767	2.01E-05
1526	CCL24	6369	-5.479765654	0.014256996
1527	UGT1A6	54578	-5.498501016	5.13E-25
1528	PNPLA1	285848	-5.512172854	0.001701247
1529	IL1R2	7850	-5.529532948	3.20E-57
1530	POF1B	79983	-5.542538973	9.46E-34
1531	SCIN	85477	-5.744730328	2.78E-10
1532	ARHGEF16	27237	-5.758480891	1.41E-59
1533	SERPINB13	5275	-5.820676183	5.32E-71
1534	VCX	26609	-5.885610448	0.002452305
1535	PVALB	5816	-5.949744711	1.38E-05
1536	ALX1	8092	-5.98678892	4.37E-07
1537	KPRP	448834	-6.067147681	0.002701841
1538	GRHL3	57822	-6.07927387	6.91E-28
1539	KCNK7	10089	-6.091569172	1.55E-33
1540	MLXIPL	51085	-6.15450784	1.04E-27
1541	CALML5	51806	-6.262395253	1.19E-18
1542	TGM6	343641	-6.28715951	0.009831685
1543	LGI3	203190	-6.296134303	5.45E-09
1544	PI3	5266	-6.358311359	0
1545	SFTPC	6440	-6.422824934	0.002376441
1546	C11orf16	56673	-6.425250434	0.02440916
1547	KRT42P	284116	-6.446797551	2.51E-85
1548	SNX31	169166	-6.497304747	3.65E-14
1549	CYP2C19	1557	-6.538686267	0.000908397
1550	UPK1B	7348	-6.623386367	2.58E-39
1551	AKR1C2	1646	-6.737840133	1.46E-259
1552	CBLC	23624	-6.765941305	3.86E-18
1553	SPRR2G	6706	-6.872489033	0.00012836
1554	FGF19	9965	-6.979671782	0.007470797
1555	SYTL5	94122	-6.989072541	4.83E-09
1556	SPTSSB	165679	-6.989911677	1.93E-12
1557	SPRR2E	6704	-7.052099985	2.18E-47
1558	UGT1A10	54575	-7.149167053	5.00E-06
1559	SLC9A2	6549	-7.267860028	0.003699498
1560	CAPNS2	84290	-7.462181561	7.81E-98
1561	DSG1	1828	-7.638970677	1.79E-07
1562	HERC2P4	100289574	-7.764389186	0.00076675
1563	NMRAL2P	344887	-7.78818216	7.96E-24
1564	CHP2	63928	-7.813078356	0.000103273
1565	GPX2	2877	-7.820632658	3.52E-175
1566	FAM3B	54097	-7.925296047	5.80E-16
1567	C10orf99	387695	-7.950373365	2.85E-10
1568	UGT1A1	54658	-7.987028687	5.68E-06
1569	KRTDAP	388533	-8.0053101	8.71E-296
1570	AMER2	219287	-8.076060591	5.50E-06
1571	ELF5	2001	-8.092317525	0.001528432
1572	LY6D	8581	-8.109380399	1.36E-244
1573	RDH12	145226	-8.211634022	4.99E-13
1574	CYP4F11	57834	-8.396824799	1.65E-60
1575	KRT4	3851	-8.398033555	1.04E-48
1576	ALDH3A1	218	-8.435361588	2.15E-231
1577	ADH7	131	-8.608663304	7.63E-121
1578	SPRR1A	6698	-8.640233171	1.09E-148
1579	GUCY1B2	2974	-8.667552974	0.005413763
1580	WFDC5	149708	-9.108962833	1.66E-33
1581	KCNE1B	102723475	-9.335311353	0.004247745
1582	NTS	4922	-9.570804392	5.31E-139
1583	GSTA1	2938	-9.58390284	1.03E-117
1584	HHIP	64399	-10.31282494	3.37E-05
1585	FAM83C	128876	-10.50232739	3.04E-08
1586	KRT77	374454	-11.5658001	2.04E-07
1587	TGM3	7053	-12.16977166	2.12E-149
1588	UGT1A7	54577	-12.93255863	1.01E-31
